# Supplementary material for: Prevalence of mental illness among COVID-19 survivors in South Korea: nationwide cohort
Source: BJPsych Open. 2021 Oct 1;7(6):e183. doi: 10.1192/bjo.2021.1001 (PMC8503052; doi:10.1192/bjo.2021.1001)
Supplement: Supplementary file 1 [file bjosup.zip]

Archive with 4 entries (4 files):
- S2056472421010012sup001.docx
- S2056472421010012sup002.docx
- S2056472421010012sup003.docx
- S2056472421010012sup004.docx
